# Supplementary material for: Confocal Endomicroscopy of Neuromuscular Junctions Stained with Physiologically Inert Protein Fragments of Tetanus Toxin
Source: Biomolecules. 2021 Oct 12;11(10):1499. doi: 10.3390/biom11101499 (PMC8534034; doi:10.3390/biom11101499)
Supplement: Supplementary file 1 [file biomolecules-11-01499-s001.zip]

Archive with 17 entries (17 files):
- .DS_Store
- SupplementaryVideoMovie S1.mov
- SupplementaryVideoMovie S10.mov
- SupplementaryVideoMovie S11.mov
- SupplementaryVideoMovie S12.mov
- SupplementaryVideoMovie S13.mov
- SupplementaryVideoMovie S14.mov
- SupplementaryVideoMovie S15.mov
- SupplementaryVideoMovie S16.mov
- SupplementaryVideoMovie S2.mov
- SupplementaryVideoMovie S3.mov
- SupplementaryVideoMovie S4.mov
- SupplementaryVideoMovie S5.mov
- SupplementaryVideoMovie S6.mov
- SupplementaryVideoMovie S7.mov
- SupplementaryVideoMovie S8.mpg
- SupplementaryVideoMovie S9.mov
